# Supplementary material for: Information about confirmatory studies required for new drugs conditionally approved by Health Canada: A cross-sectional study
Source: PLoS One. 2022 Oct 20;17(10):e0276672. doi: 10.1371/journal.pone.0276672 (PMC9584409; doi:10.1371/journal.pone.0276672)
Supplement: S1 File — (XLSX) [file pone.0276672.s001.xlsx]

## Sheet: Sheet1
Supplementary File 1: Complete data collected
Brand name	Generic name	Indication	Date NOC/c	Date NOC/c fulfilled	Date NOC/c suspended or indication removed	Reason for suspension of NOC/c or removal of indication	Outcome used for approval (C = clinical, S = surrogate)	Deadline for completion of required studies include in QN	Confirmatory studies outcome clinical or surrogate	Trial identification	Percent men & women	No of patients	Ages	Randomized	Double blinded	Length of trial
Rescriptor	delavirdine	HIV	1998-07-22	2003-07-22				None	No information	ID number and full trial title				Yes	Yes
Rescriptor									No information	ID number and full trial title				Yes	Yes
Rescriptor									No information	ID number and full trial title				Yes	Yes
Viramune	nevirapine	HIV	1998-09-04	2004-09-13				None	No information	No				No information	No information
Niastase	recombinant factor VIIa	clotting disorder	1999-02-12	2006-05-19				None	No information	ID number				No information	No information
Ziagen	abacavir	HIV	1999-06-04	2001-09-10				None	No information	ID number				Yes	Yes
Ziagen								None	No information	ID number				Yes	Yes
Ziagen								None	No information	ID number				No information	No
Relenza	zanamivir	influenza	1999-11-02	2003-08-26				1999-11-30	Surrogate	ID number	Male or female	Approximately 500	5-12 years	Yes	Yes	5 days
Rilutek	riluzole	amyotrophic lateral sclerosis	2000-08-30	2007-11-29				None	No information	Full trial title				No information	No information	66 months
Agenerase	amprenavir	HIV	2001-03-01	2004-07-05				All information redacted	All information redacted	All information redacted				All information redacted	All information redacted
Gleevec	imatinib	gastrointestinal stromal tumor	2001-09-20	2017-11-24				None	Surrogate	Unclear				No information	No information
Gleevec								None	Surrogate	Unclear				No information	No information
Gleevec								None	Surrogate	Unclear				No information	No information
Gleevec								None	No information	Unclear				No information	No information
Viread	tenofovir	HIV	2003-03-18	2005-07-20				2004-09-30	No information	ID number				Yes	Yes	144 weeks
Viread								2003-03-31	No information	ID number				Yes	Yes	48 weeks
Viread								2003-06-30	Surrogate	ID number				No information	No
Viread								2003-09-30	Surrogate	ID number				No information	No
Viread								2005-06-30	No information	ID number			Children	No information	No information	96 weeks
Viread								2005-06-30	No information	ID number			4-17 years	No information	No	96 weeks
Iressa	gefitinib	lung cancer	2003-12-17	2009-12-18				2005-10-31	Clinical	ID number		Large number		Yes	Yes
Iressa								2005-06-30	Surrogate	ID number				Yes	Yes
Iressa								2006-12-31	Clinical	ID number				Yes	No
Iressa								2005-06-30	Surrogate	ID number				Yes	Yes
Replagal	agalsidase alfa	Fabry disease	2004-02-06		2014-06-20 (discontinued by company)	No information provided		None	No information	No				No information	No information
Ebixa	memantine	Alzheimer's disease	2004-12-08	2011-04-21				None	No information	No				No information	No information	6-12 months
Velcade	bortezomib	multiple myeloma	2005-01-27	2007-09-11			S	None	No information	ID number and full trial title				Yes	No
Sativex	delta-9-tetrahydrocannabinol/cannabidiol	neuropathic pain in patients with Multiple Sclerosis	2005-04-15		2019-12-12 (indication withdrawn)	Indication not supported by three large-scale confirmatory studies	Not found on SBD website	None	Clinical	No				No information	No information	at least 15 weeks
Nexavar	sorafenib	renal cancer	2006-07-28	2009-06-12			S	2007-04-30	No information	Unclear				Yes	Yes
Nexavar								2007-01-31	Surrogate	Unclear				No information	No information	32 months
Prezista	darunavir	HIV	2006-07-28	2009-02-22			S	None	No information	ID number & trial name				No information	No information	96 weeks
Prezista								None	No information	ID number & trial name				No information	No information	96 weeks
Prezista								None	No information	ID number				No information	No information	48 weeks
Exjade	deferasirox	thalassemia (iron chelation)	2006-10-18	2016-12-02			S	None	No information	Unclear				No information	No information
Exjade								None	No information	Unclear				No information	No information
Exjade								None	No information	Unclear				No information	No information
Exjade								None	No information	Unclear				No information	No information
Exjade								None	No information	Unclear				No information	No information
Exjade								None	No information	No			2 - <6 years	No information	No information	60 months
Exjade								None	No information	No			Adult and pediatric	No information	No information
Exjade								None	Surrogate	No		150		No information	No information	36 months
Exjade								None	No information	No				No information	No information
HepaGam B	hepatitis B immune globulin	prevention of recurrence of hepatitis B	2007-01-19	2022-05-18			Not found on SBD website	None	No information	Unclear				No information	No information
Duodopa	levodopa/carbidopa	Parkinson's disease	2007-03-01	2014-03-12			Not found on SBD website	None	No information	No				No information	No information	at least 12 weeks
Sprycel	dasatinib	chronic myeloid leukemia	2007-03-26	2009-11-19			S	None	No information	No				No information	No information
Sprycel								None	No information	Trial identifier removed				Yes	No
Sprycel								None	No information	Trial identifier removed				No information	No information
Sprycel								None	No information	Trial identifier removed				No information	No information
Atriance	nelarabine	leukemia (T-cell acute lymphoblastic leukemia) or lymphoma	2007-09-22	2020-01-22			S	None	No information	ID number			Pediatric and adult	No information	No information
Natrecor	nesiritide	symptomatic Acute Decompensated Heart Failure (ADHF)	2007-11-08		2012-08-01 (discontinued by company)	No information provided	S	Only sent letter from company about drug approval	Only sent letter from company about drug approval	Only sent letter from company about drug approval				Only sent letter from company about drug approval	Only sent letter from company about drug approval
Isentress	raltegravir	HIV	2007-11-27	2009-03-04			S	None	No information	Trial name				No information	No information	48 weeks
Revlimid	lenalidomide	anemia due to myelodysplastic syndromes	2008-01-17	2013-06-06			S	None	No information	ID number and full trial title				Yes	Yes
Revlimid								None	No information	ID number and full trial title				No information	No information
Vectibix	panitumumab	metastatic colorectal carcinoma	2008-04-03	2022-05-18			S	Only sent amendment to QN not full document	Only sent amendment to QN not full document	Only sent amendment to QN not full document				Only sent amendment to QN not full document	Only sent amendment to QN not full document
Catena	idebenone	Friedreich’s Ataxia	2008-07-23		2013-04-30 (discontinued by company)	No information provided	S	None	No information	Trial name				No information	No information	6 months
Tasigna	nilotinib	chronic myeloid leukemia	2008-09-09	2011-11-30			S	None	No information	Trial identifier removed				No information	No information
Cayston	aztreonam for inhalation solution	cystic fibrosis patients with chronic pulmonary Pseudomonas aeruginosa infections	2009-07-17	2011-05-17			C	None	No information	Trial identifier removed				No information	No information
Arzerra	ofatumumab	Chronic lymphocytic leukemia	2012-02-15	2022-05-18			S	None	Surrogate	ID number and full trial title				No	No
Arzerra								None	Clinical	Unclear				Yes	No
Arzerra								None	Surrogate	Unclear			at least 50	No information	No information
Xalkori	crizotinib	Non-small cell lung cancer	2012-04-25	2015-11-18			S	2016-06-30	No information	Trial identifier removed				Yes	No
Xalkori								2014-06-30	No information	Trial identifier removed				Yes	No
Prochymal	remestemcel-L	acute Graft versus Host Disease (aGvHD)	2012-05-17	2022-05-18			S	2016-06-30	No information	No			Pediatric	Yes or no	No information
Adcetris	brentuximab vedotin	Hodgkin lymphoma (HL); systemic anaplastic large cell lymphoma (sALCL)	2013-02-01	2020-05-12			S	None	Surrogate	Full trial title		Approximately 300		Yes	Yes
Adcetris								None	Surrogate	Full trial title		at least 80		Yes	No information
Adcetris								None	No information	Trial name and full trial title				No information	No information
Adcetris								None	Surrogate	ID number and full trial title				No information	No information
Istodax	romidepsin	relapsed/refractory peripheral T-cell lymphoma	2013-10-16	2022-05-18			S	2019-06-30	No information	Full trial title				No information	No information
Bosulif	bosutinib	chronic, accelerated, or blast phase Ph+ CML	2014-03-07	2017-08-02			S	2015-12-31	No information	Unclear				No information	No information	36-48 months
Bosulif								2005-12-31	No information	Unclear				No information	No information	48 months
Zydelig	idelalIsib	follicular lymphoma	2015-03-27	2020-04-21			S	No information	No information	Unclear				No information	No information
Zykadia	ceritinib	metastatic non-small cell lung cancer	2015-03-27	2022-05-18			S	2018-06-30	Clinical and surrogate	ID number				Yes	No information
Zykadia								None	Surrogate	ID number		304		No information	No information
Iclusig	ponatinib	chronic phase, accelerated phase, or blast phase chronic myeloid leukemia, ALL	2015-04-02	2022-05-18			S	2019-06-30	No information	ID number and full trial title				Yes	No
Iclusig								2019-06-30	No information	ID number and full trial title				Yes	No
Keytruda	pembrolizumab	metastatic melanoma	2015-05-19	2017-12-22			S	None	No information	Full trial title		510		Yes	No information
Daklinza	daclatasvir	hepatitic C	2015-08-13	2016-11-09			S	None	No information	Full trial title				No information	No information
Strensiq	asfotase alfa	paediatric-onset hypophosphatasia	2015-08-14	2020-05-26			C	None	No information	ID number and full trial title			Reaching 13-18 by end of trial	Yes	No
Strensiq								None	No information	Full trial title			≤ 5 years	No information	No
Strensiq								None	No information	Full trial title			Adolescent and adult	Yes	No
Strensiq								None	No information	ID		up to 10	infants and young children	No information	No information
Strensiq								None	Surrogate	No			Adult	No information	No information
Blincyto	blinatumomab	Philadelphia chromosome-negative relapsed or refractory B precursor acute lymphoblastic leukemia (ALL)	2015-12-22	2017-11-16			S	2024-03-31	Surrogate	No			Children	No information	No information
Ibrance	palbociclib	in combination with letrozole for breast cancer	2016-03-16	2016-11-17			S	None	No information	Trial name and full trial title	(women)			Yes	Yes
Ibrance								None	No information	Trial name and full trial title	(women)			Yes	Yes
Praxbind	idarucizumab	reversal of the anticoagulant effects of dabigatran	2016-04-29	2018-06-28			S	2018-10-31	No information	Trial name and full trial title				No	No
Lynparza	olaparib	serous epithelial ovarian, fallopian tube or primary peritoneal cancer	2016-04-29	2018-05-02			S	None	Clinical	ID number	(women)			No information	No information
Lynparza								None	No information	ID number	(women)			No information	No information
Darzalex	daratumumab	multiple myeloma	2016-06-29	2018-10-10			S	2016-12-31	Surrogate	Unclear and full trial title				Yes	No
Darzalex								2016-12-31	Surrogate	Unclear and full trial title				No information	No information
Tagrisso	osimertinib	non-small cell lung cancer	2016-07-05	2018-01-19			S	None	No information	Trial name				Yes	No information
Tagrisso								None	No information	Trial name				No	No
Tagrisso								None	No information	Trial name				No	No
Alecensaro	alectinib	non-small cell lung cancer	2016-09-28	2018-09-26			S	None	Surrogate	ID number				No information	No information
Alecensaro								None	Surrogate	ID number				No	No
Alecensaro								None	Clinical and surrogate	ID number				Yes	No information
Venclexta	venetoclax	chronic lymphocytic leukemia (CLL)	2016-09-30	2020-01-13			S	None	No information	Unclear				No information	No
Venclexta								None	No information	Unclear				No information	No information
Venclexta								None	No information	Unclear				No information	No
Venclexta								None	No information	Trial name				No information	No
Tepadina	thiotepa	high-dose chemotherapy (HDCT) consolidation regimen	2017-03-29	2022-05-18			Not found on SBD website	None	No information	No				No	No information
Tecentriq	atezolizumab	metastatic urothelial carcinoma	2017-04-12	2022-05-18			S	2018-06-30	Clinical (overall survival)	Unclear				Yes	No
Tecentriq								2018-06-30	Surrogate	Unclear				No information	No information
Ocaliva	obeticholic acid	Primary biliary cholangitis	2017-05-24	2022-05-18			S	None	No information	No			Subpopulation of people over 65	Yes	Yes
Ocaliva								None	No information	No				Yes	Yes
Imfinzi	durvalumab	metastatic urothelial carcinoma	2017-11-03	2022-05-18			S	None	Clinical	ID number and full trial title				Yes	No
Imfinzi								None	Surrogate	ID number				No information	No information
Lartruvo	olaratumab	advanced soft tissue sarcoma	2017-11-23		2020-10-08 (discontinued by company)	No information provided	C	2020-09-30	No information	Full trial title				Yes	Yes
Kanuma	sebelipase alfa	lysosomal acid lipase (LAL) deficiency	2017-12-15	2021-09-08			S	2019-12-31	Surrogate	Unclear			Adults	No	No
Kanuma								2018-12-31	No information	Unclear			Children > 4 years	Yes	Yes	150 weeks
Kanuma								2018-12-31	No information	Unclear			Infants	No information	No
Kanuma								2018-12-31	No information	Unclear			Pediatric and adult	No information	No
Bavencio	avelumab	metastatic Merkel cell carcinoma	2017-12-18	2021-01-13			S	None	Clinical	ID number				Yes	No
Bavencio								None	Surrogate	ID number		242		No information	No information
Alunbrig	brigatinib	non-small cell lung cancer	2018-07-26	2022-05-18			S	None	No information	Trial identifier removed				No information	No information	Trial timeline removed
Folotyn	pralatrexate	lymphoma	2018-10-26	2022-05-18			S	None	Surrogate	Trial identifier removed				No information	No information
Idhifa	enasidenib	acute myeloid leukemia	2019-02-06	2022-05-18			S	None	No information	ID number			60 and older	Yes	No
Lorbrena	lorlatinib	non-small cell lung cancer	2019-02-22	2022-05-18			S	None	No information	Trial identifier removed			Adult	Yes	No	Trial timeline removed
Libtayo	cemiplimab	squamous cell carcinoma	2019-04-10	2022-05-18			S	2019-12-31	Surrogate	ID number and full trial title				No information	No information
Libtayo								2022-06-30	Surrogate	ID number				No information	No information
Vitrakvi	larotrectinib	solid tumours that have a Neurotrophic Tyrosine Receptor Kinase (NTRK) gene fusion	2019-07-10	2022-05-18			S	None	Surrogate	ID number		73		No information	No information
Vitrakvi								None	Surrogate	No		Sufficient number		No information	No information	at least 12 months
Balversa	erdafitinib	metastatic urothelial carcinoma	2019-10-25	2022-05-18			S	None	No information	Trial identifier removed				No information	No information
Rozlytrek	entrectinib	solid tumours that have a Neurotrophic Tyrosine Receptor Kinase (NTRK) gene fusion	2020-02-10	2022-05-18			S	None	Surrogate	Trial name		54		No information	No information	at least 2 years
Rozlytrek								None	Surrogate	No		Sufficient number		No information	No information	at least 12 months
Polivy	polatuzumab vedotin	large B-cell lymphoma	2020-07-09	2022-05-18			S	None	Surrogate	ID number and full trial title		875		Yes	Yes
Veklury	remdesivir	COVID-19	2020-07-27	2022-05-18			C	None	No information	ID number				No information	No information
Veklury								None	No information	ID number				No information	No information
Veklury								None	No information	ID number				No information	No information
Veklury								None	No information	ID number				No information	No information
Veklury								None	No information	ID number				No information	No information
Veklury								None	No information	No				No information	No information
Veklury								None	No information	No				No information	No information
Verity-BCG	bacillus Calmette-Guerin	bladder cancer	2020-12-24	2022-05-18			Not found on SBD website	None	Surrogate	Full trial title		518		No information	No information	36 months
Enhertu	trastuzumab Deruxtecan	breast cancer	2021-04-15	2022-05-18			S	None	No information	Trial identifier removed	(women)			Yes	No
Abecma	idecabtagene vicleucel	multiple myeloma	2021-05-26	2022-05-18			S	None	No information	Trial identifier removed				Yes	No
Tepmetko	tepotinib	lung cancer	2021-05-27	2022-05-18			S	None	Surrogate	No			273	No information	No information	12 & 6 months (different groups)
Retevmo	selpercatinib	lung and thyroid cancer	2021-06-15	2022-05-18			S	None	Surrogate	Trial identifier removed		Sufficient number	Adult & adolescent	No information	No information
Retevmo								None	No information	Trial identifier removed				No information	No information
Retevmo								None	Surrogate	Trial identifier removed			Adolescent	No information	No information
Retevmo								None	No information	Trial identifier removed			Adolescent	No information	No information
Retevmo								None	No information	Trial identifier removed			≥ 12 years	No information	No information
Gavreto	pralsetinib	lung cancer	2021-06-30	2022-05-18			S	None	Surrogate	No		207		No information	No information	6 months & 12 months (different groups)
Gavreto								None	No information	No				Yes	No information
Minjuvi	tafasitamab	lymphoma	2021-08-19	2022-05-18			S	None	Surrogate	Trial identifier removed				No information	No information
Lumakras	sotorasib	non-small cell lung cancer	2021-09-10	2022-05-18			S	None	Surrogate	Trial identifier removed		126		No information	No information	at least 2 years
Lumakras								None	No information	Trial identifier removed				Yes	No information
Lumakras								None	Surrogate	Trial identifier removed				Yes	No information
Pemazyre	pemigatinib	cholangiocarcinoma	2021-09-17	2022-05-18			S	None	No information	ID number and full trial title				Yes	No
Truseltiq	infigratinib	cholangiocarcinoma	2021-09-27	2022-05-18			S	None	No information	Trial identifier removed				Yes	No
Zepzelca	lurbinectedin	lung cancer	2021-09-29	2022-05-18			S	None	No information	Trial identifier removed				No information	No information
Zepzelca								None	Clinical	No		Sufficient number		Yes	No information
Jemperli	dostarlimab	endometrial carcinoma	2021-12-23	2022-05-18			S	2022-12-31	No information	Trial identifier removed	(women)			No information	No information
Jemperli								None	No information	Trial identifier removed	(women)			No information	No information	at least 12 months
Rybrevant	amivantamab	non-small cell lung cancer	2022-03-30	2022-05-18			Approved too recently to be listed on SBD website	None	Surrogate	Trial identifier removed		300		No information	No information
Rybrevant								None	Surrogate	Trial identifier removed		at least 129		No information	No information	at least 6 months

## Sheet: Sheet2
Date conditions fulfilled	Date confirmatory study to be completed	Difference in dates
2005-07-20	2005-06-30	20
2009-06-12	2007-04-30	774
2009-12-18	2006-12-31	1083
2015-11-18	2016-06-30	-225
2017-08-02	2015-12-31	580
2018-06-28	2018-10-31	-125
2020-04-21	2015-12-31	1573
2021-09-08	2019-12-31	617
2022-05-18	2016-06-30
2022-05-18	2018-06-30
2022-05-18	2018-06-30
2022-05-18	2019-06-30
2022-05-18	2019-06-30
2022-05-18	2022-06-30
2022-05-18	2022-12-31
